# Supplementary material for: Monensin Sensitive 1 Regulates Dendritic Arborization in Drosophila by Modulating Endocytic Flux
Source: Front Cell Dev Biol. 2019 Aug 2;7:145. doi: 10.3389/fcell.2019.00145 (PMC6687774; doi:10.3389/fcell.2019.00145)
Supplement: TABLE S1 — p-values for analysis of experiments conducted for this study. [file Table_1.XLSX]

## Sheet: Sheet1
Fig 1 (p-values)
Genotype	R.I	D.A.	D.L.	D.N.P
R/+
Δ181/Δ181; R/+	0.0001	0.0001	0.0001	0.0001
Δ181/+; R/+	0.354	0.9996	0.9459	0.3069
Δ181/Df 9062; R/+	0.0001	0.0002	0.0001	0.0001
Δ181/Δ181; R/ UAS-Mon1:HA	0.8759	0.9995	0.9726	0.9932
Δ181/Df 9062; R/ UAS-Mon1:HA	0.6435	0.1896	0.0475	0.9999
R/ UAS-Mon:HA	0.0001	0.0113	0.0003	0.0004
FIG 2 (p-values)
Genotype	R.I	D.A.	D.L.	D.N.P
			Suppl	Suppl
R/ UAS-Rab5DN	0.0001	0.0001	0.0001	0.0001
R/ UAS-Rab5CA	0.9997	0.3225	0.3142	0.0073
R/ UAS-Rab5 RNAi	0.0001	0.0482	0.0164	0.0002
R/ UAS-Rab7DN	0.1705	0.9904	0.9754	0.9997
R/ UAS-Rab7CA	0.5413	0.9994	0.9991	0.9999
R/ UAS-Rab7 RNAi	0.1571	0.9994	0.9996	0.9999
R/ UAS-Rab11DN	0.0001	0.0001	0.0001	0.0329
R/ UAS-Rab11CA	0.0001	0.0001	0.0329	0.0001
FIG 3 (p-values)	As compared to R/+					FIG 3	As compared to Δ181/Δ181; R/+
Genotype	R.I	D.A.	D.L.	D.N.P		Genotype	R.I	D.A.	D.L.	D.N.P
			Suppl	Suppl					Suppl	Suppl
Δ181/Δ181; R/+	0.0001	0.0001	0.0001	0.0001		Δ181/Δ181; R/+
R/ UAS-Rab 5CA	0.9997	0.3225	0.3142	0.0073		R/ UAS-Rab 5CA
Δ181,UAS-Rab5CA/Δ181; R/+	0.0013	0.9908	0.9997	0.999		Δ181,UAS-Rab5CA/Δ181; R/+	0.0001	0.0001	0.0001	0.0002
R/ UAS-Rab5DN	0.0001	0.0001	0.0001	0.0001		R/ UAS-Rab5DN
Δ181/Δ181; R/ UAS-Rab5DN	0.0001	0.0001	0.0001	0.0001		Δ181/Δ181; R/ UAS-Rab5DN	0.0001	0.0001	0.0001	0.0001
R/ UAS-Rab5 RNAi	0.0001	0.0482	0.0164	0.0002		R/ UAS-Rab5 RNAi
R/ UAS-Rab7CA	0.5413	0.9994	0.9991	0.9999		R/ UAS-Rab7CA
Δ181/Δ181; R/ UAS-Rab7CA	0.0001	0.106	0.0125	0.0019		Δ181/Δ181; R/ UAS-Rab7CA	0.0001	0.0331	0.113	0.8603
R/ UAS-Rab7DN	0.1705	0.9904	0.9754	0.9997		R/ UAS-Rab7DN
R/ UAS-Rab7 RNAi	0.1571	0.9994	0.9996	0.9999		R/ UAS-Rab7 RNAi
Δ181/Δ181; R/ UAS-Rab7 RNAi	0.0001	0.9591	0.7656	0.0992		Δ181/Δ181; R/ UAS-Rab7 RNAi	0.0001	0.0002	0.0002	0.1021
R/ UAS-Rab11CA	0.0001	0.0001	0.0329	0.0001		R/ UAS-Rab11CA
Δ181/Δ181; R/ UAS-Rab11CA	0.0446	0.085	0.7089	0.0001		Δ181/Δ181; R/ UAS-Rab11CA	0.0001	0.0427	0.0003	0.9999
R/ UAS-Rab11DN	0.0001	0.0001	0.0001	0.0329		R/ UAS-Rab11DN
Δ181/Δ181; R/ UAS-Rab11DN	0.0001	0.0001	0.0001	0.0001		Δ181/Δ181; R/ UAS-Rab11DN	0.0001	0.0001	0.0001	0.0001
